# Supplementary material for: Amyloid Fibrils Produced by Streptococcus sanguinis Contribute to Biofilm Formation and Immune Evasion
Source: Int J Mol Sci. 2023 Oct 28;24(21):15686. doi: 10.3390/ijms242115686 (PMC10647432; doi:10.3390/ijms242115686)
Supplement: Supplementary file 1 [file ijms-24-15686-s001.zip]

Archive with 1 entries (1 files):
- ijms-2675921-supplementary.pdf
